# Supplementary material for: Associations between Chronic Kidney Disease and Migraine Incidence: Findings from a Korean Longitudinal Big Data Study
Source: J Pers Med. 2024 Mar 28;14(4):356. doi: 10.3390/jpm14040356 (PMC11051226; doi:10.3390/jpm14040356)
Supplement: Supplementary file 1 [file jpm-14-00356-s001.zip]

Archive with 1 entries (1 files):
- jpm-2923618-supplementary.pdf
